# Supplementary material for: Optical Methods for Brain Tumor Detection: A Systematic Review
Source: J Clin Med. 2024 May 2;13(9):2676. doi: 10.3390/jcm13092676 (PMC11084501; doi:10.3390/jcm13092676)
Supplement: Supplementary file 1 [file jcm-13-02676-s001.zip]

Archive with 1 entries (1 files):
- jcm-2983293-supplementary.pdf
